# Supplementary material for: Oncogenic Role of SAMD4B in Breast Cancer Progression by Activating Wnt/β-Catenin Pathway
Source: Biomolecules. 2025 Oct 7;15(10):1423. doi: 10.3390/biom15101423 (PMC12563151; doi:10.3390/biom15101423)
Supplement: Supplementary file 1 [file biomolecules-15-01423-s001.zip]

Archive with 1 entries (1 files):
- biomolecules-3862913-supplementary.pdf
